# Supplementary material for: Synthesis of Antiviral Drug Tecovirimat and Its Key Maleimide Intermediates Using Organocatalytic Mumm Rearrangement at Ambient Conditions
Source: Int J Mol Sci. 2025 Dec 20;27(1):61. doi: 10.3390/ijms27010061 (PMC12785354; doi:10.3390/ijms27010061)
Supplement: Supplementary file 1 [file ijms-27-00061-s001.zip]

Archive with 1 entries (1 files):
- ijms-4031305-supplementary.pdf
